# Supplementary material for: Pan-Transcriptome Analyses of Multiple Tissues and Growth Stages Create Expression Atlases for the Silkworm Bombyx mori
Source: Animals (Basel). 2026 Mar 29;16(7):1046. doi: 10.3390/ani16071046 (PMC13072181; doi:10.3390/ani16071046)
Supplement: Supplementary file 1 [file animals-16-01046-s001.zip]

Archive with 5 entries (5 files):
- Figure S1.The alternative splicing patterns between xian 8 and 9211.pdf
- Figure S2.GO enrichment analysis of subclusters 1-4 of Growth_HKGs.pdf
- Figure S3.GO enrichment analysis of subclusters 1-4 of Tissue_HKGs.pdf
- Statistics of tissue-specific alternative splicing events.xls
- Table S1-S4.pdf
