# Supplementary material for: Pan-Transcriptome Analyses of Multiple Tissues and Growth Stages Create Expression Atlases for the Silkworm Bombyx mori
Source: Animals (Basel). 2026 Mar 29;16(7):1046. doi: 10.3390/ani16071046 (PMC13072181; doi:10.3390/ani16071046)
Supplement: Supplementary file 1 [file animals-16-01046-s001.zip › Statistics of tissue-specific alternative splicing events.xls]

Tissue1	Tissue2	AS	Total.AS.num	Total.gene.num	sig.AS.num	sig.gene.num
antenna	brain	SE	27369	6816	1987	1227
antenna	brain	A5SS	2035	1021	351	270
antenna	brain	A3SS	2717	1295	436	334
antenna	brain	MXE	6600	2769	1912	1141
antenna	brain	RI	566	354	97	84
antenna	cuticle	SE	20680	6123	1539	1009
antenna	cuticle	A5SS	1851	969	253	182
antenna	cuticle	A3SS	2537	1213	269	218
antenna	cuticle	MXE	4259	1937	1177	730
antenna	cuticle	RI	590	325	60	55
antenna	embryo	SE	31138	6844	1090	768
antenna	embryo	A5SS	1820	996	147	126
antenna	embryo	A3SS	2469	1276	186	148
antenna	embryo	MXE	7714	3143	2326	1326
antenna	embryo	RI	476	339	46	41
antenna	epidermis	SE	22645	6395	1313	868
antenna	epidermis	A5SS	2084	973	182	135
antenna	epidermis	A3SS	2585	1240	162	136
antenna	epidermis	MXE	4818	2190	805	511
antenna	epidermis	RI	605	322	41	38
antenna	fat_body	SE	27842	6861	47	30
antenna	fat_body	A5SS	2101	1028	4	4
antenna	fat_body	A3SS	2737	1312	5	3
antenna	fat_body	MXE	6651	2781	188	108
antenna	fat_body	RI	614	356	1	1
antenna	head	SE	28854	7012	653	462
antenna	head	A5SS	2213	1034	84	76
antenna	head	A3SS	2774	1297	69	58
antenna	head	MXE	6701	2831	571	395
antenna	head	RI	621	347	26	26
antenna	hemolymph	SE	18323	5519	1402	909
antenna	hemolymph	A5SS	1560	860	189	137
antenna	hemolymph	A3SS	1898	1119	202	164
antenna	hemolymph	MXE	3732	1759	517	331
antenna	hemolymph	RI	394	286	56	53
antenna	integument	SE	12612	4771	1530	1011
antenna	integument	A5SS	1376	801	214	169
antenna	integument	A3SS	1861	1041	352	209
antenna	integument	MXE	2004	1083	417	304
antenna	integument	RI	387	240	54	51
antenna	malpighian_tubule	SE	21561	6153	1224	812
antenna	malpighian_tubule	A5SS	1908	960	183	139
antenna	malpighian_tubule	A3SS	2744	1234	152	130
antenna	malpighian_tubule	MXE	4583	2062	861	533
antenna	malpighian_tubule	RI	598	324	48	44
antenna	midgut	SE	30528	6878	595	429
antenna	midgut	A5SS	2057	1020	74	64
antenna	midgut	A3SS	2758	1279	78	65
antenna	midgut	MXE	7762	2974	1153	654
antenna	midgut	RI	606	353	27	24
antenna	ovary	SE	61241	8072	4	4
antenna	ovary	A5SS	2361	1098	0	0
antenna	ovary	A3SS	3072	1361	0	0
antenna	ovary	MXE	18944	5036	100	41
antenna	ovary	RI	641	399	0	0
antenna	prothoracic_gland	SE	16472	5378	1575	1045
antenna	prothoracic_gland	A5SS	1568	881	283	227
antenna	prothoracic_gland	A3SS	2057	1134	295	238
antenna	prothoracic_gland	MXE	3196	1516	909	605
antenna	prothoracic_gland	RI	436	292	67	64
antenna	pupal_cuticle	SE	16110	5452	1611	1070
antenna	pupal_cuticle	A5SS	1513	881	295	213
antenna	pupal_cuticle	A3SS	2044	1119	327	260
antenna	pupal_cuticle	MXE	3017	1476	973	641
antenna	pupal_cuticle	RI	397	277	67	60
antenna	silkgland_anterior	SE	20102	5922	1408	947
antenna	silkgland_anterior	A5SS	1850	952	220	167
antenna	silkgland_anterior	A3SS	2414	1203	168	143
antenna	silkgland_anterior	MXE	4192	1890	737	484
antenna	silkgland_anterior	RI	515	312	51	48
antenna	silkgland_middle_anterior	SE	14055	4954	1329	906
antenna	silkgland_middle_anterior	A5SS	1659	840	184	144
antenna	silkgland_middle_anterior	A3SS	2630	1072	219	175
antenna	silkgland_middle_anterior	MXE	2448	1220	612	420
antenna	silkgland_middle_anterior	RI	533	270	54	49
antenna	silkgland_middle_middle	SE	14324	4989	1471	978
antenna	silkgland_middle_middle	A5SS	1549	825	257	176
antenna	silkgland_middle_middle	A3SS	2269	1060	297	188
antenna	silkgland_middle_middle	MXE	2424	1298	727	488
antenna	silkgland_middle_middle	RI	463	274	54	51
antenna	silkgland_middle_posterior	SE	14388	5051	1500	1000
antenna	silkgland_middle_posterior	A5SS	1490	817	281	192
antenna	silkgland_middle_posterior	A3SS	2108	1049	322	211
antenna	silkgland_middle_posterior	MXE	2448	1297	773	532
antenna	silkgland_middle_posterior	RI	423	266	61	56
antenna	silkgland_posterior	SE	22253	6113	510	382
antenna	silkgland_posterior	A5SS	1875	970	65	50
antenna	silkgland_posterior	A3SS	2628	1220	60	50
antenna	silkgland_posterior	MXE	4912	2122	554	362
antenna	silkgland_posterior	RI	571	337	17	16
antenna	testis	SE	30627	7151	1573	1007
antenna	testis	A5SS	2131	1070	263	210
antenna	testis	A3SS	2771	1346	239	194
antenna	testis	MXE	7799	3081	1656	952
antenna	testis	RI	587	382	89	77
antenna	thorax	SE	15438	5257	1499	986
antenna	thorax	A5SS	1561	894	207	164
antenna	thorax	A3SS	2072	1135	201	178
antenna	thorax	MXE	2755	1372	717	487
antenna	thorax	RI	386	279	67	59
antenna	trachea	SE	19167	5922	1381	936
antenna	trachea	A5SS	1829	932	229	175
antenna	trachea	A3SS	2341	1194	201	160
antenna	trachea	MXE	3827	1821	490	341
antenna	trachea	RI	513	297	40	39
brain	cuticle	SE	30473	7434	1290	791
brain	cuticle	A5SS	2413	1149	255	208
brain	cuticle	A3SS	3064	1439	312	253
brain	cuticle	MXE	7342	2987	1603	902
brain	cuticle	RI	784	401	76	67
brain	embryo	SE	39147	7719	1031	727
brain	embryo	A5SS	2351	1157	212	177
brain	embryo	A3SS	2945	1455	242	199
brain	embryo	MXE	10286	3805	3462	1787
brain	embryo	RI	663	406	58	51
brain	epidermis	SE	31993	7554	1192	737
brain	epidermis	A5SS	2623	1145	245	199
brain	epidermis	A3SS	3070	1432	256	214
brain	epidermis	MXE	7856	3214	1808	1027
brain	epidermis	RI	789	399	68	58
brain	fat_body	SE	37218	7948	49	32
brain	fat_body	A5SS	2600	1211	9	9
brain	fat_body	A3SS	3338	1514	8	6
brain	fat_body	MXE	9697	3684	232	116
brain	fat_body	RI	792	420	2	2
brain	head	SE	37944	7927	705	494
brain	head	A5SS	2657	1210	125	107
brain	head	A3SS	3233	1504	118	95
brain	head	MXE	9792	3695	1426	886
brain	head	RI	777	422	44	39
brain	hemolymph	SE	26619	6692	1181	753
brain	hemolymph	A5SS	1960	987	249	201
brain	hemolymph	A3SS	2397	1270	322	242
brain	hemolymph	MXE	6577	2707	1871	1113
brain	hemolymph	RI	582	358	77	70
brain	integument	SE	22646	6460	1012	634
brain	integument	A5SS	1874	952	220	184
brain	integument	A3SS	2274	1237	262	207
brain	integument	MXE	5144	2333	879	587
brain	integument	RI	600	334	60	51
brain	malpighian_tubule	SE	30924	7384	1133	718
brain	malpighian_tubule	A5SS	2475	1137	238	198
brain	malpighian_tubule	A3SS	3358	1427	234	191
brain	malpighian_tubule	MXE	7638	3062	1856	1041
brain	malpighian_tubule	RI	784	398	61	54
brain	midgut	SE	40033	7872	529	365
brain	midgut	A5SS	2742	1180	102	88
brain	midgut	A3SS	3483	1477	122	104
brain	midgut	MXE	10835	3766	1605	859
brain	midgut	RI	883	410	33	28
brain	ovary	SE	70863	8809	6	4
brain	ovary	A5SS	2913	1279	1	1
brain	ovary	A3SS	3590	1580	0	0
brain	ovary	MXE	21470	5513	103	42
brain	ovary	RI	821	467	0	0
brain	prothoracic_gland	SE	25855	6738	1405	870
brain	prothoracic_gland	A5SS	2060	1024	312	256
brain	prothoracic_gland	A3SS	2542	1330	306	252
brain	prothoracic_gland	MXE	6265	2618	1612	996
brain	prothoracic_gland	RI	614	368	86	75
brain	pupal_cuticle	SE	26090	6930	1304	807
brain	pupal_cuticle	A5SS	2014	1044	286	234
brain	pupal_cuticle	A3SS	2528	1333	346	275
brain	pupal_cuticle	MXE	6158	2620	1836	1081
brain	pupal_cuticle	RI	596	355	81	72
brain	silkgland_anterior	SE	29484	7216	1299	810
brain	silkgland_anterior	A5SS	2298	1115	296	241
brain	silkgland_anterior	A3SS	2901	1402	324	249
brain	silkgland_anterior	MXE	7237	2944	1888	1050
brain	silkgland_anterior	RI	695	388	75	67
brain	silkgland_middle_anterior	SE	23455	6453	1103	715
brain	silkgland_middle_anterior	A5SS	2119	979	242	202
brain	silkgland_middle_anterior	A3SS	3166	1245	271	222
brain	silkgland_middle_anterior	MXE	5511	2392	1535	922
brain	silkgland_middle_anterior	RI	756	356	68	59
brain	silkgland_middle_middle	SE	23188	6420	1244	801
brain	silkgland_middle_middle	A5SS	1921	966	288	234
brain	silkgland_middle_middle	A3SS	2719	1228	263	208
brain	silkgland_middle_middle	MXE	5303	2411	1607	977
brain	silkgland_middle_middle	RI	674	351	78	67
brain	silkgland_middle_posterior	SE	23309	6467	1268	800
brain	silkgland_middle_posterior	A5SS	1875	968	288	232
brain	silkgland_middle_posterior	A3SS	2589	1228	281	224
brain	silkgland_middle_posterior	MXE	5392	2424	1625	989
brain	silkgland_middle_posterior	RI	637	355	79	69
brain	silkgland_posterior	SE	30870	7235	430	301
brain	silkgland_posterior	A5SS	2522	1125	93	76
brain	silkgland_posterior	A3SS	3356	1405	90	72
brain	silkgland_posterior	MXE	7777	3064	811	515
brain	silkgland_posterior	RI	757	406	25	21
brain	testis	SE	41356	8164	1440	907
brain	testis	A5SS	2715	1290	330	267
brain	testis	A3SS	3395	1581	294	233
brain	testis	MXE	11457	3981	2947	1550
brain	testis	RI	762	449	106	86
brain	thorax	SE	25990	6832	1302	795
brain	thorax	A5SS	2073	1038	250	203
brain	thorax	A3SS	2521	1313	239	204
brain	thorax	MXE	6096	2617	1517	930
brain	thorax	RI	577	355	69	61
brain	trachea	SE	28649	7212	1215	783
brain	trachea	A5SS	2378	1101	312	244
brain	trachea	A3SS	2805	1388	342	274
brain	trachea	MXE	6889	2896	1830	1091
brain	trachea	RI	703	384	80	71
cuticle	embryo	SE	34105	7434	777	540
cuticle	embryo	A5SS	2225	1129	165	134
cuticle	embryo	A3SS	2820	1423	164	138
cuticle	embryo	MXE	8378	3335	2617	1413
cuticle	embryo	RI	733	387	47	43
cuticle	epidermis	SE	25374	6815	556	408
cuticle	epidermis	A5SS	2449	1088	149	111
cuticle	epidermis	A3SS	2958	1374	159	135
cuticle	epidermis	MXE	5546	2377	1277	788
cuticle	epidermis	RI	807	373	48	42
cuticle	fat_body	SE	31497	7398	51	32
cuticle	fat_body	A5SS	2463	1170	6	6
cuticle	fat_body	A3SS	3244	1480	8	6
cuticle	fat_body	MXE	7603	3025	306	162
cuticle	fat_body	RI	811	402	1	1
cuticle	head	SE	32561	7586	457	316
cuticle	head	A5SS	2553	1175	70	64
cuticle	head	A3SS	3182	1469	61	51
cuticle	head	MXE	7686	3093	1099	691
cuticle	head	RI	812	396	25	24
cuticle	hemolymph	SE	20938	6068	823	556
cuticle	hemolymph	A5SS	1841	943	174	139
cuticle	hemolymph	A3SS	2228	1236	208	162
cuticle	hemolymph	MXE	4523	1973	1212	718
cuticle	hemolymph	RI	590	338	56	53
cuticle	integument	SE	15736	5380	380	259
cuticle	integument	A5SS	1762	900	102	81
cuticle	integument	A3SS	2216	1168	113	92
cuticle	integument	MXE	2857	1384	486	324
cuticle	integument	RI	636	309	28	22
cuticle	malpighian_tubule	SE	24990	6750	826	523
cuticle	malpighian_tubule	A5SS	2281	1096	172	132
cuticle	malpighian_tubule	A3SS	3158	1387	181	148
cuticle	malpighian_tubule	MXE	5541	2313	1348	791
cuticle	malpighian_tubule	RI	800	378	45	37
cuticle	midgut	SE	34541	7446	457	292
cuticle	midgut	A5SS	2491	1150	69	59
cuticle	midgut	A3SS	3286	1433	95	77
cuticle	midgut	MXE	8789	3163	1513	763
cuticle	midgut	RI	912	397	21	18
cuticle	ovary	SE	66337	8683	6	4
cuticle	ovary	A5SS	2803	1257	1	1
cuticle	ovary	A3SS	3558	1554	0	0
cuticle	ovary	MXE	19898	5266	98	39
cuticle	ovary	RI	885	452	0	0
cuticle	prothoracic_gland	SE	18988	5930	756	491
cuticle	prothoracic_gland	A5SS	1835	964	177	140
cuticle	prothoracic_gland	A3SS	2253	1258	193	167
cuticle	prothoracic_gland	MXE	3911	1741	891	546
cuticle	prothoracic_gland	RI	616	341	63	57
cuticle	pupal_cuticle	SE	15253	5379	895	583
cuticle	pupal_cuticle	A5SS	1665	939	196	165
cuticle	pupal_cuticle	A3SS	2088	1218	232	192
cuticle	pupal_cuticle	MXE	2811	1295	999	609
cuticle	pupal_cuticle	RI	540	308	51	42
cuticle	silkgland_anterior	SE	23303	6560	884	562
cuticle	silkgland_anterior	A5SS	2151	1075	217	163
cuticle	silkgland_anterior	A3SS	2822	1351	231	182
cuticle	silkgland_anterior	MXE	5059	2140	1237	725
cuticle	silkgland_anterior	RI	725	373	50	46
cuticle	silkgland_middle_anterior	SE	17308	5605	715	465
cuticle	silkgland_middle_anterior	A5SS	1992	937	163	126
cuticle	silkgland_middle_anterior	A3SS	3019	1195	173	144
cuticle	silkgland_middle_anterior	MXE	3336	1531	798	505
cuticle	silkgland_middle_anterior	RI	760	328	41	36
cuticle	silkgland_middle_middle	SE	17406	5629	837	550
cuticle	silkgland_middle_middle	A5SS	1833	919	214	167
cuticle	silkgland_middle_middle	A3SS	2676	1171	199	163
cuticle	silkgland_middle_middle	MXE	3266	1589	933	584
cuticle	silkgland_middle_middle	RI	693	323	55	44
cuticle	silkgland_middle_posterior	SE	17504	5730	809	532
cuticle	silkgland_middle_posterior	A5SS	1829	945	185	144
cuticle	silkgland_middle_posterior	A3SS	2561	1190	208	166
cuticle	silkgland_middle_posterior	MXE	3294	1611	920	584
cuticle	silkgland_middle_posterior	RI	664	326	56	48
cuticle	silkgland_posterior	SE	25349	6753	342	230
cuticle	silkgland_posterior	A5SS	2486	1084	73	52
cuticle	silkgland_posterior	A3SS	3284	1377	69	52
cuticle	silkgland_posterior	MXE	5669	2367	715	474
cuticle	silkgland_posterior	RI	787	387	23	19
cuticle	testis	SE	37208	7845	1152	726
cuticle	testis	A5SS	2585	1254	250	196
cuticle	testis	A3SS	3378	1542	261	203
cuticle	testis	MXE	9684	3461	2289	1240
cuticle	testis	RI	844	439	88	76
cuticle	thorax	SE	18838	5927	788	514
cuticle	thorax	A5SS	1852	980	146	126
cuticle	thorax	A3SS	2235	1240	184	144
cuticle	thorax	MXE	3759	1681	1029	626
cuticle	thorax	RI	571	325	49	41
cuticle	trachea	SE	22064	6446	771	512
cuticle	trachea	A5SS	2215	1055	227	163
cuticle	trachea	A3SS	2699	1337	250	194
cuticle	trachea	MXE	4633	2050	1247	775
cuticle	trachea	RI	745	365	59	52
embryo	epidermis	SE	35494	7539	753	531
embryo	epidermis	A5SS	2451	1132	163	138
embryo	epidermis	A3SS	2917	1423	171	141
embryo	epidermis	MXE	8848	3485	2541	1429
embryo	epidermis	RI	732	382	37	34
embryo	fat_body	SE	40673	7862	46	30
embryo	fat_body	A5SS	2468	1199	7	7
embryo	fat_body	A3SS	3137	1517	7	5
embryo	fat_body	MXE	10682	3937	277	145
embryo	fat_body	RI	742	416	2	2
embryo	head	SE	41622	8010	501	382
embryo	head	A5SS	2541	1206	100	92
embryo	head	A3SS	3117	1504	87	73
embryo	head	MXE	10919	4031	1802	1136
embryo	head	RI	740	407	40	35
embryo	hemolymph	SE	30711	6677	764	552
embryo	hemolymph	A5SS	1857	985	152	125
embryo	hemolymph	A3SS	2338	1269	177	145
embryo	hemolymph	MXE	7607	3026	2762	1489
embryo	hemolymph	RI	482	342	42	39
embryo	integument	SE	26589	6473	498	367
embryo	integument	A5SS	1703	926	96	84
embryo	integument	A3SS	2145	1228	110	89
embryo	integument	MXE	6184	2744	559	398
embryo	integument	RI	535	321	19	19
embryo	malpighian_tubule	SE	34507	7320	822	601
embryo	malpighian_tubule	A5SS	2271	1119	164	143
embryo	malpighian_tubule	A3SS	3013	1425	178	155
embryo	malpighian_tubule	MXE	8633	3343	2475	1378
embryo	malpighian_tubule	RI	703	380	47	41
embryo	midgut	SE	43035	7795	466	353
embryo	midgut	A5SS	2562	1162	81	74
embryo	midgut	A3SS	3155	1457	94	85
embryo	midgut	MXE	11793	3991	2341	1221
embryo	midgut	RI	822	404	23	22
embryo	ovary	SE	72287	8681	4	3
embryo	ovary	A5SS	2718	1271	1	1
embryo	ovary	A3SS	3353	1557	0	0
embryo	ovary	MXE	21695	5388	116	41
embryo	ovary	RI	748	453	0	0
embryo	prothoracic_gland	SE	29642	6721	813	575
embryo	prothoracic_gland	A5SS	1850	1012	160	138
embryo	prothoracic_gland	A3SS	2382	1312	162	136
embryo	prothoracic_gland	MXE	7203	2973	1452	940
embryo	prothoracic_gland	RI	534	354	44	39
embryo	pupal_cuticle	SE	29721	6927	754	535
embryo	pupal_cuticle	A5SS	1822	1017	157	126
embryo	pupal_cuticle	A3SS	2379	1317	173	141
embryo	pupal_cuticle	MXE	7093	2985	2220	1276
embryo	pupal_cuticle	RI	520	341	52	46
embryo	silkgland_anterior	SE	33459	7194	834	614
embryo	silkgland_anterior	A5SS	2131	1096	192	160
embryo	silkgland_anterior	A3SS	2713	1384	197	163
embryo	silkgland_anterior	MXE	8313	3272	2422	1371
embryo	silkgland_anterior	RI	617	372	54	49
embryo	silkgland_middle_anterior	SE	27872	6553	712	529
embryo	silkgland_middle_anterior	A5SS	1900	960	152	132
embryo	silkgland_middle_anterior	A3SS	2655	1248	161	139
embryo	silkgland_middle_anterior	MXE	6672	2819	1363	872
embryo	silkgland_middle_anterior	RI	662	338	39	36
embryo	silkgland_middle_middle	SE	27780	6478	762	552
embryo	silkgland_middle_middle	A5SS	1746	939	156	130
embryo	silkgland_middle_middle	A3SS	2401	1218	155	130
embryo	silkgland_middle_middle	MXE	6520	2827	1221	804
embryo	silkgland_middle_middle	RI	571	331	46	44
embryo	silkgland_middle_posterior	SE	27945	6542	769	552
embryo	silkgland_middle_posterior	A5SS	1737	946	162	137
embryo	silkgland_middle_posterior	A3SS	2415	1226	142	120
embryo	silkgland_middle_posterior	MXE	6574	2826	1238	814
embryo	silkgland_middle_posterior	RI	545	334	39	37
embryo	silkgland_posterior	SE	34498	7171	356	274
embryo	silkgland_posterior	A5SS	2336	1096	51	48
embryo	silkgland_posterior	A3SS	3051	1394	68	54
embryo	silkgland_posterior	MXE	8794	3344	1398	863
embryo	silkgland_posterior	RI	674	390	14	12
embryo	testis	SE	44451	8091	1058	742
embryo	testis	A5SS	2545	1273	219	190
embryo	testis	A3SS	3179	1560	223	184
embryo	testis	MXE	12396	4206	3666	1836
embryo	testis	RI	702	443	72	63
embryo	thorax	SE	29855	6847	704	499
embryo	thorax	A5SS	1861	1020	135	112
embryo	thorax	A3SS	2366	1310	142	122
embryo	thorax	MXE	7127	2989	1435	915
embryo	thorax	RI	483	334	38	36
embryo	trachea	SE	32349	7224	763	552
embryo	trachea	A5SS	2197	1085	174	139
embryo	trachea	A3SS	2673	1379	172	141
embryo	trachea	MXE	7898	3242	2570	1436
embryo	trachea	RI	646	369	41	37
epidermis	fat_body	SE	32205	7406	42	26
epidermis	fat_body	A5SS	2635	1161	3	3
epidermis	fat_body	A3SS	3234	1462	5	4
epidermis	fat_body	MXE	7804	3117	144	73
epidermis	fat_body	RI	821	392	0	0
epidermis	head	SE	33423	7568	394	276
epidermis	head	A5SS	2685	1159	61	57
epidermis	head	A3SS	3146	1459	43	37
epidermis	head	MXE	7935	3159	534	310
epidermis	head	RI	794	389	21	21
epidermis	hemolymph	SE	22540	6302	633	416
epidermis	hemolymph	A5SS	2006	946	108	93
epidermis	hemolymph	A3SS	2383	1241	125	106
epidermis	hemolymph	MXE	4937	2198	796	503
epidermis	hemolymph	RI	639	328	37	35
epidermis	integument	SE	18429	5890	304	219
epidermis	integument	A5SS	2040	919	70	56
epidermis	integument	A3SS	2291	1198	70	60
epidermis	integument	MXE	3560	1721	332	230
epidermis	integument	RI	643	305	27	18
epidermis	malpighian_tubule	SE	25988	6859	639	418
epidermis	malpighian_tubule	A5SS	2526	1086	126	96
epidermis	malpighian_tubule	A3SS	3320	1374	103	90
epidermis	malpighian_tubule	MXE	5803	2418	514	302
epidermis	malpighian_tubule	RI	846	367	25	22
epidermis	midgut	SE	35723	7537	420	286
epidermis	midgut	A5SS	2758	1142	74	65
epidermis	midgut	A3SS	3383	1423	70	60
epidermis	midgut	MXE	9093	3308	920	500
epidermis	midgut	RI	956	396	22	22
epidermis	ovary	SE	67056	8699	6	4
epidermis	ovary	A5SS	2986	1249	0	0
epidermis	ovary	A3SS	3541	1535	0	0
epidermis	ovary	MXE	20173	5362	116	42
epidermis	ovary	RI	885	449	0	0
epidermis	prothoracic_gland	SE	21724	6322	800	552
epidermis	prothoracic_gland	A5SS	2143	988	201	161
epidermis	prothoracic_gland	A3SS	2479	1279	200	161
epidermis	prothoracic_gland	MXE	4673	2117	1066	687
epidermis	prothoracic_gland	RI	671	337	50	44
epidermis	pupal_cuticle	SE	21286	6316	688	469
epidermis	pupal_cuticle	A5SS	2073	987	180	135
epidermis	pupal_cuticle	A3SS	2496	1276	176	154
epidermis	pupal_cuticle	MXE	4501	2024	1141	710
epidermis	pupal_cuticle	RI	657	335	46	38
epidermis	silkgland_anterior	SE	24406	6691	649	422
epidermis	silkgland_anterior	A5SS	2388	1071	102	82
epidermis	silkgland_anterior	A3SS	2885	1350	107	88
epidermis	silkgland_anterior	MXE	5358	2298	422	250
epidermis	silkgland_anterior	RI	749	356	22	21
epidermis	silkgland_middle_anterior	SE	19138	5959	653	446
epidermis	silkgland_middle_anterior	A5SS	2254	944	120	94
epidermis	silkgland_middle_anterior	A3SS	3222	1210	158	130
epidermis	silkgland_middle_anterior	MXE	3926	1793	766	506
epidermis	silkgland_middle_anterior	RI	818	326	33	30
epidermis	silkgland_middle_middle	SE	19024	5897	692	469
epidermis	silkgland_middle_middle	A5SS	2065	921	153	121
epidermis	silkgland_middle_middle	A3SS	2760	1177	142	118
epidermis	silkgland_middle_middle	MXE	3783	1829	792	527
epidermis	silkgland_middle_middle	RI	740	324	37	33
epidermis	silkgland_middle_posterior	SE	19012	5941	691	460
epidermis	silkgland_middle_posterior	A5SS	2041	935	151	117
epidermis	silkgland_middle_posterior	A3SS	2640	1187	147	121
epidermis	silkgland_middle_posterior	MXE	3789	1823	826	560
epidermis	silkgland_middle_posterior	RI	705	322	37	34
epidermis	silkgland_posterior	SE	26699	6865	314	216
epidermis	silkgland_posterior	A5SS	2698	1090	56	45
epidermis	silkgland_posterior	A3SS	3372	1363	56	45
epidermis	silkgland_posterior	MXE	6091	2536	343	211
epidermis	silkgland_posterior	RI	832	380	18	18
epidermis	testis	SE	36898	7919	1028	664
epidermis	testis	A5SS	2769	1236	218	180
epidermis	testis	A3SS	3345	1536	216	172
epidermis	testis	MXE	9631	3554	1198	700
epidermis	testis	RI	846	433	74	65
epidermis	thorax	SE	21228	6276	738	480
epidermis	thorax	A5SS	2153	1005	147	124
epidermis	thorax	A3SS	2493	1273	124	101
epidermis	thorax	MXE	4399	2017	782	492
epidermis	thorax	RI	644	326	38	32
epidermis	trachea	SE	23276	6519	444	307
epidermis	trachea	A5SS	2380	1052	63	58
epidermis	trachea	A3SS	2685	1338	61	53
epidermis	trachea	MXE	5024	2204	386	234
epidermis	trachea	RI	697	342	26	22
fat_body	head	SE	38570	7981	40	24
fat_body	head	A5SS	2732	1239	3	3
fat_body	head	A3SS	3417	1538	4	3
fat_body	head	MXE	9707	3661	219	113
fat_body	head	RI	819	421	0	0
fat_body	hemolymph	SE	27982	6766	38	24
fat_body	hemolymph	A5SS	2040	1007	4	4
fat_body	hemolymph	A3SS	2531	1320	8	6
fat_body	hemolymph	MXE	6817	2806	254	140
fat_body	hemolymph	RI	636	370	1	1
fat_body	integument	SE	24352	6551	29	17
fat_body	integument	A5SS	1943	956	2	2
fat_body	integument	A3SS	2486	1263	2	2
fat_body	integument	MXE	5551	2445	130	73
fat_body	integument	RI	664	338	0	0
fat_body	malpighian_tubule	SE	31685	7333	39	25
fat_body	malpighian_tubule	A5SS	2542	1154	2	2
fat_body	malpighian_tubule	A3SS	3461	1459	5	5
fat_body	malpighian_tubule	MXE	7598	3015	110	54
fat_body	malpighian_tubule	RI	831	402	0	0
fat_body	midgut	SE	40735	7869	42	24
fat_body	midgut	A5SS	2834	1213	6	6
fat_body	midgut	A3SS	3633	1517	10	8
fat_body	midgut	MXE	10828	3731	154	80
fat_body	midgut	RI	958	413	1	1
fat_body	ovary	SE	72228	8921	4	3
fat_body	ovary	A5SS	2992	1319	1	1
fat_body	ovary	A3SS	3775	1618	0	0
fat_body	ovary	MXE	21706	5556	96	36
fat_body	ovary	RI	872	468	0	0
fat_body	prothoracic_gland	SE	27326	6825	41	26
fat_body	prothoracic_gland	A5SS	2094	1046	6	6
fat_body	prothoracic_gland	A3SS	2686	1356	7	5
fat_body	prothoracic_gland	MXE	6625	2722	219	121
fat_body	prothoracic_gland	RI	651	367	2	2
fat_body	pupal_cuticle	SE	27375	6958	51	32
fat_body	pupal_cuticle	A5SS	2014	1041	8	8
fat_body	pupal_cuticle	A3SS	2691	1369	7	6
fat_body	pupal_cuticle	MXE	6491	2702	275	143
fat_body	pupal_cuticle	RI	620	360	1	1
fat_body	silkgland_anterior	SE	30389	7280	43	27
fat_body	silkgland_anterior	A5SS	2392	1145	2	2
fat_body	silkgland_anterior	A3SS	3098	1442	8	6
fat_body	silkgland_anterior	MXE	7317	2963	110	51
fat_body	silkgland_anterior	RI	760	393	0	0
fat_body	silkgland_middle_anterior	SE	25105	6568	29	18
fat_body	silkgland_middle_anterior	A5SS	2277	1000	2	2
fat_body	silkgland_middle_anterior	A3SS	3323	1285	5	4
fat_body	silkgland_middle_anterior	MXE	5847	2485	128	67
fat_body	silkgland_middle_anterior	RI	804	358	1	1
fat_body	silkgland_middle_middle	SE	24903	6487	32	21
fat_body	silkgland_middle_middle	A5SS	2101	980	2	2
fat_body	silkgland_middle_middle	A3SS	2957	1262	7	7
fat_body	silkgland_middle_middle	MXE	5699	2499	122	67
fat_body	silkgland_middle_middle	RI	738	357	2	2
fat_body	silkgland_middle_posterior	SE	25121	6583	31	19
fat_body	silkgland_middle_posterior	A5SS	2083	989	2	2
fat_body	silkgland_middle_posterior	A3SS	2842	1272	7	7
fat_body	silkgland_middle_posterior	MXE	5782	2524	121	66
fat_body	silkgland_middle_posterior	RI	704	359	2	2
fat_body	silkgland_posterior	SE	32179	7319	30	18
fat_body	silkgland_posterior	A5SS	2710	1154	4	4
fat_body	silkgland_posterior	A3SS	3544	1448	6	5
fat_body	silkgland_posterior	MXE	7959	3103	98	47
fat_body	silkgland_posterior	RI	806	407	1	1
fat_body	testis	SE	44174	8201	51	39
fat_body	testis	A5SS	2818	1312	11	11
fat_body	testis	A3SS	3585	1604	7	7
fat_body	testis	MXE	12641	3962	152	85
fat_body	testis	RI	827	450	1	1
fat_body	thorax	SE	27038	6868	43	23
fat_body	thorax	A5SS	2083	1048	3	3
fat_body	thorax	A3SS	2678	1348	5	5
fat_body	thorax	MXE	6381	2673	137	75
fat_body	thorax	RI	613	353	0	0
fat_body	trachea	SE	29171	7134	34	20
fat_body	trachea	A5SS	2397	1119	5	5
fat_body	trachea	A3SS	3006	1423	6	5
fat_body	trachea	MXE	6870	2834	198	109
fat_body	trachea	RI	752	385	0	0
head	hemolymph	SE	29114	6939	491	342
head	hemolymph	A5SS	2078	1003	83	76
head	hemolymph	A3SS	2501	1317	63	56
head	hemolymph	MXE	7063	2901	776	526
head	hemolymph	RI	655	360	25	23
head	integument	SE	25748	6737	244	176
head	integument	A5SS	2029	966	36	34
head	integument	A3SS	2431	1247	21	17
head	integument	MXE	5694	2534	360	245
head	integument	RI	652	328	9	9
head	malpighian_tubule	SE	33100	7564	487	354
head	malpighian_tubule	A5SS	2621	1162	67	60
head	malpighian_tubule	A3SS	3402	1459	60	52
head	malpighian_tubule	MXE	7978	3172	637	392
head	malpighian_tubule	RI	859	402	24	23
head	midgut	SE	42074	8078	367	249
head	midgut	A5SS	2852	1211	52	47
head	midgut	A3SS	3520	1504	61	50
head	midgut	MXE	11202	3864	883	491
head	midgut	RI	949	413	15	14
head	ovary	SE	73265	8996	6	4
head	ovary	A5SS	3094	1314	0	0
head	ovary	A3SS	3707	1611	0	0
head	ovary	MXE	22028	5598	111	40
head	ovary	RI	879	471	0	0
head	prothoracic_gland	SE	28573	6987	506	354
head	prothoracic_gland	A5SS	2177	1051	84	79
head	prothoracic_gland	A3SS	2661	1339	80	73
head	prothoracic_gland	MXE	6765	2806	910	602
head	prothoracic_gland	RI	674	364	31	29
head	pupal_cuticle	SE	28712	7150	508	347
head	pupal_cuticle	A5SS	2135	1061	90	83
head	pupal_cuticle	A3SS	2701	1359	70	62
head	pupal_cuticle	MXE	6615	2803	1048	686
head	pupal_cuticle	RI	657	353	30	26
head	silkgland_anterior	SE	31629	7405	467	341
head	silkgland_anterior	A5SS	2454	1152	75	67
head	silkgland_anterior	A3SS	3011	1428	53	45
head	silkgland_anterior	MXE	7435	3045	602	391
head	silkgland_anterior	RI	763	394	23	21
head	silkgland_middle_anterior	SE	26301	6758	468	331
head	silkgland_middle_anterior	A5SS	2302	997	68	61
head	silkgland_middle_anterior	A3SS	3210	1272	73	60
head	silkgland_middle_anterior	MXE	5995	2594	702	496
head	silkgland_middle_anterior	RI	815	346	21	20
head	silkgland_middle_middle	SE	25946	6673	507	374
head	silkgland_middle_middle	A5SS	2119	980	77	68
head	silkgland_middle_middle	A3SS	2848	1248	71	62
head	silkgland_middle_middle	MXE	5859	2601	772	550
head	silkgland_middle_middle	RI	742	344	23	19
head	silkgland_middle_posterior	SE	26212	6759	497	362
head	silkgland_middle_posterior	A5SS	2099	999	80	69
head	silkgland_middle_posterior	A3SS	2739	1258	80	66
head	silkgland_middle_posterior	MXE	5949	2624	766	525
head	silkgland_middle_posterior	RI	716	348	28	25
head	silkgland_posterior	SE	33168	7456	229	168
head	silkgland_posterior	A5SS	2704	1165	30	27
head	silkgland_posterior	A3SS	3474	1454	29	24
head	silkgland_posterior	MXE	8161	3191	353	229
head	silkgland_posterior	RI	833	404	7	6
head	testis	SE	44090	8327	715	504
head	testis	A5SS	2887	1312	133	120
head	testis	A3SS	3477	1599	107	86
head	testis	MXE	11876	4077	1004	623
head	testis	RI	824	450	62	53
head	thorax	SE	28154	7018	462	324
head	thorax	A5SS	2208	1061	66	63
head	thorax	A3SS	2684	1345	51	41
head	thorax	MXE	6449	2742	583	358
head	thorax	RI	644	346	19	17
head	trachea	SE	30532	7330	459	305
head	trachea	A5SS	2474	1117	71	66
head	trachea	A3SS	2935	1419	60	54
head	trachea	MXE	7105	2939	584	365
head	trachea	RI	726	376	21	21
hemolymph	integument	SE	13559	4796	582	394
hemolymph	integument	A5SS	1442	811	111	95
hemolymph	integument	A3SS	1768	1067	150	119
hemolymph	integument	MXE	2469	1254	388	265
hemolymph	integument	RI	454	271	34	32
hemolymph	malpighian_tubule	SE	21345	5999	601	427
hemolymph	malpighian_tubule	A5SS	1846	942	120	105
hemolymph	malpighian_tubule	A3SS	2241	1238	119	104
hemolymph	malpighian_tubule	MXE	4736	2023	872	561
hemolymph	malpighian_tubule	RI	520	333	38	34
hemolymph	midgut	SE	31006	6771	366	267
hemolymph	midgut	A5SS	2100	991	81	75
hemolymph	midgut	A3SS	2508	1283	86	75
hemolymph	midgut	MXE	8036	2919	1319	723
hemolymph	midgut	RI	630	361	28	27
hemolymph	ovary	SE	61302	7999	3	2
hemolymph	ovary	A5SS	2334	1084	1	1
hemolymph	ovary	A3SS	2860	1373	0	0
hemolymph	ovary	MXE	18796	4973	119	41
hemolymph	ovary	RI	672	406	0	0
hemolymph	prothoracic_gland	SE	17022	5324	860	597
hemolymph	prothoracic_gland	A5SS	1611	867	226	184
hemolymph	prothoracic_gland	A3SS	1947	1145	246	209
hemolymph	prothoracic_gland	MXE	3601	1613	1008	666
hemolymph	prothoracic_gland	RI	451	304	54	48
hemolymph	pupal_cuticle	SE	16584	5400	816	555
hemolymph	pupal_cuticle	A5SS	1556	874	185	147
hemolymph	pupal_cuticle	A3SS	1904	1128	239	190
hemolymph	pupal_cuticle	MXE	3380	1553	1028	654
hemolymph	pupal_cuticle	RI	435	292	53	51
hemolymph	silkgland_anterior	SE	19862	5791	639	436
hemolymph	silkgland_anterior	A5SS	1734	929	162	141
hemolymph	silkgland_anterior	A3SS	2120	1191	122	103
hemolymph	silkgland_anterior	MXE	4394	1914	822	526
hemolymph	silkgland_anterior	RI	496	326	45	42
hemolymph	silkgland_middle_anterior	SE	14462	4892	615	448
hemolymph	silkgland_middle_anterior	A5SS	1490	824	149	126
hemolymph	silkgland_middle_anterior	A3SS	1859	1082	185	159
hemolymph	silkgland_middle_anterior	MXE	2831	1343	705	474
hemolymph	silkgland_middle_anterior	RI	433	278	48	44
hemolymph	silkgland_middle_middle	SE	14727	4906	645	468
hemolymph	silkgland_middle_middle	A5SS	1443	817	158	133
hemolymph	silkgland_middle_middle	A3SS	1768	1066	131	111
hemolymph	silkgland_middle_middle	MXE	2754	1384	778	528
hemolymph	silkgland_middle_middle	RI	413	285	44	40
hemolymph	silkgland_middle_posterior	SE	14799	4958	648	467
hemolymph	silkgland_middle_posterior	A5SS	1434	829	166	140
hemolymph	silkgland_middle_posterior	A3SS	1762	1063	167	137
hemolymph	silkgland_middle_posterior	MXE	2789	1390	791	539
hemolymph	silkgland_middle_posterior	RI	405	286	43	39
hemolymph	silkgland_posterior	SE	21941	5939	270	203
hemolymph	silkgland_posterior	A5SS	1759	942	50	44
hemolymph	silkgland_posterior	A3SS	2272	1212	50	39
hemolymph	silkgland_posterior	MXE	5050	2123	626	421
hemolymph	silkgland_posterior	RI	509	338	21	20
hemolymph	testis	SE	31014	7056	1079	689
hemolymph	testis	A5SS	2088	1063	237	203
hemolymph	testis	A3SS	2598	1367	239	188
hemolymph	testis	MXE	8115	3110	1923	1079
hemolymph	testis	RI	603	390	83	73
hemolymph	thorax	SE	16651	5331	841	548
hemolymph	thorax	A5SS	1613	884	153	134
hemolymph	thorax	A3SS	1936	1140	181	158
hemolymph	thorax	MXE	3322	1552	806	531
hemolymph	thorax	RI	418	297	51	46
hemolymph	trachea	SE	19147	5823	606	409
hemolymph	trachea	A5SS	1818	913	105	88
hemolymph	trachea	A3SS	2179	1200	108	93
hemolymph	trachea	MXE	4003	1838	495	332
hemolymph	trachea	RI	561	317	35	32
integument	malpighian_tubule	SE	17048	5616	498	335
integument	malpighian_tubule	A5SS	1756	898	93	76
integument	malpighian_tubule	A3SS	2519	1192	69	62
integument	malpighian_tubule	MXE	3344	1562	355	228
integument	malpighian_tubule	RI	654	311	22	21
integument	midgut	SE	26376	6517	300	185
integument	midgut	A5SS	1873	944	45	40
integument	midgut	A3SS	2465	1231	35	29
integument	midgut	MXE	6428	2567	545	318
integument	midgut	RI	654	334	15	15
integument	ovary	SE	56530	7923	5	3
integument	ovary	A5SS	2174	1022	0	0
integument	ovary	A3SS	2664	1314	0	0
integument	ovary	MXE	17628	4860	62	30
integument	ovary	RI	690	373	0	0
integument	prothoracic_gland	SE	11017	4470	501	353
integument	prothoracic_gland	A5SS	1458	794	104	96
integument	prothoracic_gland	A3SS	1767	1068	112	98
integument	prothoracic_gland	MXE	1837	922	241	160
integument	prothoracic_gland	RI	466	264	54	46
integument	pupal_cuticle	SE	10221	4299	558	379
integument	pupal_cuticle	A5SS	1397	792	134	99
integument	pupal_cuticle	A3SS	1713	1041	140	119
integument	pupal_cuticle	MXE	1603	825	330	227
integument	pupal_cuticle	RI	438	252	34	26
integument	silkgland_anterior	SE	15314	5299	520	359
integument	silkgland_anterior	A5SS	1676	882	96	82
integument	silkgland_anterior	A3SS	2191	1156	105	92
integument	silkgland_anterior	MXE	2920	1398	325	198
integument	silkgland_anterior	RI	557	293	26	26
integument	silkgland_middle_anterior	SE	8429	3780	462	295
integument	silkgland_middle_anterior	A5SS	1532	785	82	72
integument	silkgland_middle_anterior	A3SS	2395	1016	84	75
integument	silkgland_middle_anterior	MXE	1364	638	218	123
integument	silkgland_middle_anterior	RI	583	242	27	23
integument	silkgland_middle_middle	SE	8982	3933	548	359
integument	silkgland_middle_middle	A5SS	1404	762	116	98
integument	silkgland_middle_middle	A3SS	2103	1003	142	107
integument	silkgland_middle_middle	MXE	1400	738	190	121
integument	silkgland_middle_middle	RI	520	249	33	30
integument	silkgland_middle_posterior	SE	8972	3955	566	369
integument	silkgland_middle_posterior	A5SS	1352	760	116	104
integument	silkgland_middle_posterior	A3SS	1965	990	162	112
integument	silkgland_middle_posterior	MXE	1375	740	208	140
integument	silkgland_middle_posterior	RI	483	250	38	34
integument	silkgland_posterior	SE	17856	5617	199	131
integument	silkgland_posterior	A5SS	1935	890	38	30
integument	silkgland_posterior	A3SS	2667	1169	32	26
integument	silkgland_posterior	MXE	3611	1680	229	160
integument	silkgland_posterior	RI	623	315	9	9
integument	testis	SE	26041	6818	820	533
integument	testis	A5SS	1934	1004	194	158
integument	testis	A3SS	2462	1294	167	131
integument	testis	MXE	6221	2671	781	506
integument	testis	RI	628	355	63	56
integument	thorax	SE	10365	4298	643	422
integument	thorax	A5SS	1415	809	79	73
integument	thorax	A3SS	1724	1063	105	87
integument	thorax	MXE	1640	845	300	198
integument	thorax	RI	415	240	38	32
integument	trachea	SE	14520	5289	471	344
integument	trachea	A5SS	1752	874	115	94
integument	trachea	A3SS	2045	1153	112	94
integument	trachea	MXE	2560	1326	408	296
integument	trachea	RI	552	289	42	34
malpighian_tubule	midgut	SE	34609	7288	365	247
malpighian_tubule	midgut	A5SS	2596	1135	68	58
malpighian_tubule	midgut	A3SS	3451	1410	66	56
malpighian_tubule	midgut	MXE	8778	3125	789	432
malpighian_tubule	midgut	RI	887	390	21	20
malpighian_tubule	ovary	SE	66591	8629	5	3
malpighian_tubule	ovary	A5SS	2868	1247	0	0
malpighian_tubule	ovary	A3SS	3804	1537	0	0
malpighian_tubule	ovary	MXE	19989	5270	106	39
malpighian_tubule	ovary	RI	878	448	0	0
malpighian_tubule	prothoracic_gland	SE	20316	6018	842	574
malpighian_tubule	prothoracic_gland	A5SS	1843	966	191	154
malpighian_tubule	prothoracic_gland	A3SS	2328	1271	207	180
malpighian_tubule	prothoracic_gland	MXE	4408	1915	1014	638
malpighian_tubule	prothoracic_gland	RI	553	341	47	44
malpighian_tubule	pupal_cuticle	SE	20209	6149	819	532
malpighian_tubule	pupal_cuticle	A5SS	1784	976	188	142
malpighian_tubule	pupal_cuticle	A3SS	2356	1271	186	154
malpighian_tubule	pupal_cuticle	MXE	4292	1892	1056	638
malpighian_tubule	pupal_cuticle	RI	534	329	52	44
malpighian_tubule	silkgland_anterior	SE	23353	6463	586	378
malpighian_tubule	silkgland_anterior	A5SS	2176	1056	111	95
malpighian_tubule	silkgland_anterior	A3SS	3014	1335	88	79
malpighian_tubule	silkgland_anterior	MXE	5146	2151	485	254
malpighian_tubule	silkgland_anterior	RI	690	360	24	23
malpighian_tubule	silkgland_middle_anterior	SE	18309	5657	549	382
malpighian_tubule	silkgland_middle_anterior	A5SS	2028	939	86	72
malpighian_tubule	silkgland_middle_anterior	A3SS	3042	1207	133	122
malpighian_tubule	silkgland_middle_anterior	MXE	3699	1652	639	408
malpighian_tubule	silkgland_middle_anterior	RI	670	326	33	32
malpighian_tubule	silkgland_middle_middle	SE	18252	5657	621	427
malpighian_tubule	silkgland_middle_middle	A5SS	1876	916	118	100
malpighian_tubule	silkgland_middle_middle	A3SS	2812	1181	100	93
malpighian_tubule	silkgland_middle_middle	MXE	3594	1679	636	410
malpighian_tubule	silkgland_middle_middle	RI	634	323	40	36
malpighian_tubule	silkgland_middle_posterior	SE	18260	5691	577	395
malpighian_tubule	silkgland_middle_posterior	A5SS	1866	932	118	97
malpighian_tubule	silkgland_middle_posterior	A3SS	2746	1187	124	105
malpighian_tubule	silkgland_middle_posterior	MXE	3613	1667	633	403
malpighian_tubule	silkgland_middle_posterior	RI	625	330	31	29
malpighian_tubule	silkgland_posterior	SE	25482	6536	268	192
malpighian_tubule	silkgland_posterior	A5SS	2491	1068	46	38
malpighian_tubule	silkgland_posterior	A3SS	3454	1345	34	28
malpighian_tubule	silkgland_posterior	MXE	5846	2381	274	172
malpighian_tubule	silkgland_posterior	RI	721	372	15	13
malpighian_tubule	testis	SE	36871	7767	1036	675
malpighian_tubule	testis	A5SS	2662	1248	231	199
malpighian_tubule	testis	A3SS	3592	1534	227	183
malpighian_tubule	testis	MXE	9721	3449	946	536
malpighian_tubule	testis	RI	821	436	85	74
malpighian_tubule	thorax	SE	20287	6062	758	508
malpighian_tubule	thorax	A5SS	1859	991	134	112
malpighian_tubule	thorax	A3SS	2346	1268	131	111
malpighian_tubule	thorax	MXE	4249	1882	730	462
malpighian_tubule	thorax	RI	512	326	46	43
malpighian_tubule	trachea	SE	22555	6427	566	391
malpighian_tubule	trachea	A5SS	2266	1041	133	101
malpighian_tubule	trachea	A3SS	2961	1332	106	91
malpighian_tubule	trachea	MXE	4901	2122	698	455
malpighian_tubule	trachea	RI	748	355	31	28
midgut	ovary	SE	75188	8884	5	3
midgut	ovary	A5SS	3121	1278	1	1
midgut	ovary	A3SS	3945	1581	0	0
midgut	ovary	MXE	22931	5614	115	42
midgut	ovary	RI	1030	463	0	0
midgut	prothoracic_gland	SE	29794	6798	418	278
midgut	prothoracic_gland	A5SS	2055	1033	84	76
midgut	prothoracic_gland	A3SS	2556	1315	96	85
midgut	prothoracic_gland	MXE	7658	2840	1222	706
midgut	prothoracic_gland	RI	635	364	19	19
midgut	pupal_cuticle	SE	30080	6959	426	277
midgut	pupal_cuticle	A5SS	2012	1046	76	65
midgut	pupal_cuticle	A3SS	2563	1316	77	65
midgut	pupal_cuticle	MXE	7643	2861	1348	716
midgut	pupal_cuticle	RI	644	356	19	17
midgut	silkgland_anterior	SE	33479	7231	390	265
midgut	silkgland_anterior	A5SS	2402	1105	80	73
midgut	silkgland_anterior	A3SS	3147	1387	88	76
midgut	silkgland_anterior	MXE	8559	3094	939	494
midgut	silkgland_anterior	RI	810	396	22	22
midgut	silkgland_middle_anterior	SE	27848	6582	308	198
midgut	silkgland_middle_anterior	A5SS	2230	982	54	50
midgut	silkgland_middle_anterior	A3SS	3237	1254	82	72
midgut	silkgland_middle_anterior	MXE	6964	2657	1008	543
midgut	silkgland_middle_anterior	RI	749	354	18	18
midgut	silkgland_middle_middle	SE	27619	6551	345	231
midgut	silkgland_middle_middle	A5SS	2014	966	71	61
midgut	silkgland_middle_middle	A3SS	2943	1222	78	66
midgut	silkgland_middle_middle	MXE	6839	2654	1022	575
midgut	silkgland_middle_middle	RI	701	356	21	19
midgut	silkgland_middle_posterior	SE	27731	6586	331	223
midgut	silkgland_middle_posterior	A5SS	1996	976	65	57
midgut	silkgland_middle_posterior	A3SS	2820	1232	76	63
midgut	silkgland_middle_posterior	MXE	6883	2679	1063	606
midgut	silkgland_middle_posterior	RI	669	352	18	17
midgut	silkgland_posterior	SE	34825	7231	219	153
midgut	silkgland_posterior	A5SS	2799	1122	38	32
midgut	silkgland_posterior	A3SS	3651	1399	38	33
midgut	silkgland_posterior	MXE	9099	3192	462	266
midgut	silkgland_posterior	RI	892	397	18	17
midgut	testis	SE	45522	8245	506	339
midgut	testis	A5SS	2919	1284	114	100
midgut	testis	A3SS	3748	1571	118	98
midgut	testis	MXE	12901	4147	1318	703
midgut	testis	RI	969	446	35	32
midgut	thorax	SE	29681	6851	418	276
midgut	thorax	A5SS	2023	1047	59	51
midgut	thorax	A3SS	2519	1324	57	53
midgut	thorax	MXE	7438	2823	918	525
midgut	thorax	RI	560	353	16	16
midgut	trachea	SE	32402	7225	367	266
midgut	trachea	A5SS	2481	1098	80	71
midgut	trachea	A3SS	3062	1388	74	63
midgut	trachea	MXE	8197	3043	1115	604
midgut	trachea	RI	848	386	27	27
ovary	prothoracic_gland	SE	60782	8140	4	3
ovary	prothoracic_gland	A5SS	2376	1120	0	0
ovary	prothoracic_gland	A3SS	2979	1419	0	0
ovary	prothoracic_gland	MXE	18610	4978	64	32
ovary	prothoracic_gland	RI	701	413	0	0
ovary	pupal_cuticle	SE	61032	8342	6	4
ovary	pupal_cuticle	A5SS	2300	1133	1	1
ovary	pupal_cuticle	A3SS	2979	1431	0	0
ovary	pupal_cuticle	MXE	18617	5044	104	41
ovary	pupal_cuticle	RI	678	399	0	0
ovary	silkgland_anterior	SE	65299	8549	6	4
ovary	silkgland_anterior	A5SS	2695	1227	0	0
ovary	silkgland_anterior	A3SS	3396	1509	0	0
ovary	silkgland_anterior	MXE	19731	5225	91	39
ovary	silkgland_anterior	RI	802	443	0	0
ovary	silkgland_middle_anterior	SE	58140	8021	5	3
ovary	silkgland_middle_anterior	A5SS	2533	1067	1	1
ovary	silkgland_middle_anterior	A3SS	3650	1352	0	0
ovary	silkgland_middle_anterior	MXE	18026	4910	67	32
ovary	silkgland_middle_anterior	RI	844	400	0	0
ovary	silkgland_middle_middle	SE	57756	7912	6	4
ovary	silkgland_middle_middle	A5SS	2344	1064	0	0
ovary	silkgland_middle_middle	A3SS	3191	1320	0	0
ovary	silkgland_middle_middle	MXE	17779	4879	54	26
ovary	silkgland_middle_middle	RI	760	396	0	0
ovary	silkgland_middle_posterior	SE	58110	7979	5	3
ovary	silkgland_middle_posterior	A5SS	2317	1073	0	0
ovary	silkgland_middle_posterior	A3SS	3096	1334	0	0
ovary	silkgland_middle_posterior	MXE	17831	4890	48	25
ovary	silkgland_middle_posterior	RI	731	401	0	0
ovary	silkgland_posterior	SE	66324	8524	6	4
ovary	silkgland_posterior	A5SS	3030	1235	0	0
ovary	silkgland_posterior	A3SS	3881	1515	0	0
ovary	silkgland_posterior	MXE	20076	5211	80	36
ovary	silkgland_posterior	RI	858	457	0	0
ovary	testis	SE	76721	9023	6	4
ovary	testis	A5SS	3099	1383	0	0
ovary	testis	A3SS	3798	1651	0	0
ovary	testis	MXE	23573	5732	110	41
ovary	testis	RI	828	482	0	0
ovary	thorax	SE	60635	8176	5	3
ovary	thorax	A5SS	2354	1125	0	0
ovary	thorax	A3SS	2951	1402	0	0
ovary	thorax	MXE	18567	5013	81	34
ovary	thorax	RI	653	396	0	0
ovary	trachea	SE	63649	8486	6	4
ovary	trachea	A5SS	2727	1203	0	0
ovary	trachea	A3SS	3284	1497	0	0
ovary	trachea	MXE	19168	5168	121	41
ovary	trachea	RI	812	438	0	0
prothoracic_gland	pupal_cuticle	SE	14016	5131	771	517
prothoracic_gland	pupal_cuticle	A5SS	1527	869	174	135
prothoracic_gland	pupal_cuticle	A3SS	1913	1148	200	172
prothoracic_gland	pupal_cuticle	MXE	2670	1232	668	438
prothoracic_gland	pupal_cuticle	RI	452	285	62	56
prothoracic_gland	silkgland_anterior	SE	18737	5750	878	593
prothoracic_gland	silkgland_anterior	A5SS	1806	955	202	167
prothoracic_gland	silkgland_anterior	A3SS	2277	1235	274	227
prothoracic_gland	silkgland_anterior	MXE	4041	1777	950	606
prothoracic_gland	silkgland_anterior	RI	534	331	61	57
prothoracic_gland	silkgland_middle_anterior	SE	12290	4690	676	486
prothoracic_gland	silkgland_middle_anterior	A5SS	1482	837	149	125
prothoracic_gland	silkgland_middle_anterior	A3SS	1917	1113	189	161
prothoracic_gland	silkgland_middle_anterior	MXE	2203	1038	471	320
prothoracic_gland	silkgland_middle_anterior	RI	456	285	42	38
prothoracic_gland	silkgland_middle_middle	SE	12791	4770	820	592
prothoracic_gland	silkgland_middle_middle	A5SS	1458	831	193	161
prothoracic_gland	silkgland_middle_middle	A3SS	1889	1083	206	170
prothoracic_gland	silkgland_middle_middle	MXE	2239	1157	591	399
prothoracic_gland	silkgland_middle_middle	RI	445	286	48	43
prothoracic_gland	silkgland_middle_posterior	SE	12803	4800	771	540
prothoracic_gland	silkgland_middle_posterior	A5SS	1419	825	168	141
prothoracic_gland	silkgland_middle_posterior	A3SS	1902	1068	233	192
prothoracic_gland	silkgland_middle_posterior	MXE	2285	1180	556	387
prothoracic_gland	silkgland_middle_posterior	RI	438	290	46	44
prothoracic_gland	silkgland_posterior	SE	20836	5927	310	226
prothoracic_gland	silkgland_posterior	A5SS	1952	970	56	47
prothoracic_gland	silkgland_posterior	A3SS	2531	1240	68	53
prothoracic_gland	silkgland_posterior	MXE	4646	1994	526	384
prothoracic_gland	silkgland_posterior	RI	539	341	17	17
prothoracic_gland	testis	SE	29969	7121	1180	752
prothoracic_gland	testis	A5SS	2143	1103	282	234
prothoracic_gland	testis	A3SS	2722	1396	269	206
prothoracic_gland	testis	MXE	7681	2964	1822	1071
prothoracic_gland	testis	RI	644	396	89	78
prothoracic_gland	thorax	SE	14493	5135	870	558
prothoracic_gland	thorax	A5SS	1579	879	178	140
prothoracic_gland	thorax	A3SS	1930	1152	164	145
prothoracic_gland	thorax	MXE	2727	1267	636	421
prothoracic_gland	thorax	RI	428	280	51	45
prothoracic_gland	trachea	SE	18009	5809	797	549
prothoracic_gland	trachea	A5SS	1901	947	220	175
prothoracic_gland	trachea	A3SS	2248	1236	251	206
prothoracic_gland	trachea	MXE	3722	1719	998	659
prothoracic_gland	trachea	RI	600	331	53	49
pupal_cuticle	silkgland_anterior	SE	18611	5883	857	557
pupal_cuticle	silkgland_anterior	A5SS	1743	957	208	156
pupal_cuticle	silkgland_anterior	A3SS	2280	1236	242	191
pupal_cuticle	silkgland_anterior	MXE	3861	1720	947	576
pupal_cuticle	silkgland_anterior	RI	527	326	54	49
pupal_cuticle	silkgland_middle_anterior	SE	11878	4646	717	480
pupal_cuticle	silkgland_middle_anterior	A5SS	1452	837	177	135
pupal_cuticle	silkgland_middle_anterior	A3SS	1903	1096	209	174
pupal_cuticle	silkgland_middle_anterior	MXE	2089	998	505	328
pupal_cuticle	silkgland_middle_anterior	RI	444	270	49	43
pupal_cuticle	silkgland_middle_middle	SE	12362	4792	840	562
pupal_cuticle	silkgland_middle_middle	A5SS	1397	823	227	173
pupal_cuticle	silkgland_middle_middle	A3SS	1886	1072	230	187
pupal_cuticle	silkgland_middle_middle	MXE	2054	1092	569	387
pupal_cuticle	silkgland_middle_middle	RI	430	273	56	45
pupal_cuticle	silkgland_middle_posterior	SE	12434	4844	834	568
pupal_cuticle	silkgland_middle_posterior	A5SS	1383	828	204	150
pupal_cuticle	silkgland_middle_posterior	A3SS	1869	1057	232	190
pupal_cuticle	silkgland_middle_posterior	MXE	2054	1097	562	387
pupal_cuticle	silkgland_middle_posterior	RI	426	281	55	49
pupal_cuticle	silkgland_posterior	SE	20807	6133	327	226
pupal_cuticle	silkgland_posterior	A5SS	1995	978	80	54
pupal_cuticle	silkgland_posterior	A3SS	2545	1253	78	58
pupal_cuticle	silkgland_posterior	MXE	4475	1954	595	403
pupal_cuticle	silkgland_posterior	RI	542	340	21	19
pupal_cuticle	testis	SE	30769	7359	1145	733
pupal_cuticle	testis	A5SS	2083	1127	258	204
pupal_cuticle	testis	A3SS	2753	1417	283	221
pupal_cuticle	testis	MXE	7888	3057	1899	1078
pupal_cuticle	testis	RI	624	383	83	72
pupal_cuticle	thorax	SE	13876	5120	831	538
pupal_cuticle	thorax	A5SS	1563	891	157	130
pupal_cuticle	thorax	A3SS	1927	1149	195	154
pupal_cuticle	thorax	MXE	2529	1202	696	440
pupal_cuticle	thorax	RI	416	270	58	48
pupal_cuticle	trachea	SE	17610	5815	821	558
pupal_cuticle	trachea	A5SS	1837	956	233	173
pupal_cuticle	trachea	A3SS	2236	1232	264	214
pupal_cuticle	trachea	MXE	3498	1646	1014	658
pupal_cuticle	trachea	RI	569	324	56	47
silkgland_anterior	silkgland_middle_anterior	SE	16716	5329	588	410
silkgland_anterior	silkgland_middle_anterior	A5SS	2011	925	112	96
silkgland_anterior	silkgland_middle_anterior	A3SS	3007	1164	129	113
silkgland_anterior	silkgland_middle_anterior	MXE	3333	1482	640	375
silkgland_anterior	silkgland_middle_anterior	RI	665	321	31	27
silkgland_anterior	silkgland_middle_middle	SE	16655	5382	663	459
silkgland_anterior	silkgland_middle_middle	A5SS	1842	902	150	126
silkgland_anterior	silkgland_middle_middle	A3SS	2626	1145	120	102
silkgland_anterior	silkgland_middle_middle	MXE	3209	1534	678	406
silkgland_anterior	silkgland_middle_middle	RI	595	317	33	29
silkgland_anterior	silkgland_middle_posterior	SE	16684	5409	676	448
silkgland_anterior	silkgland_middle_posterior	A5SS	1801	907	141	120
silkgland_anterior	silkgland_middle_posterior	A3SS	2494	1159	137	114
silkgland_anterior	silkgland_middle_posterior	MXE	3262	1548	688	425
silkgland_anterior	silkgland_middle_posterior	RI	565	318	32	30
silkgland_anterior	silkgland_posterior	SE	23819	6333	268	195
silkgland_anterior	silkgland_posterior	A5SS	2408	1045	40	38
silkgland_anterior	silkgland_posterior	A3SS	3136	1312	40	31
silkgland_anterior	silkgland_posterior	MXE	5402	2230	277	168
silkgland_anterior	silkgland_posterior	RI	673	365	13	13
silkgland_anterior	testis	SE	35727	7678	1139	727
silkgland_anterior	testis	A5SS	2507	1224	265	223
silkgland_anterior	testis	A3SS	3212	1507	250	197
silkgland_anterior	testis	MXE	9395	3386	1215	700
silkgland_anterior	testis	RI	748	429	87	77
silkgland_anterior	thorax	SE	18455	5832	862	572
silkgland_anterior	thorax	A5SS	1803	968	167	138
silkgland_anterior	thorax	A3SS	2264	1231	170	143
silkgland_anterior	thorax	MXE	3791	1703	672	457
silkgland_anterior	thorax	RI	487	314	48	43
silkgland_anterior	trachea	SE	20825	6222	592	406
silkgland_anterior	trachea	A5SS	2114	1027	118	91
silkgland_anterior	trachea	A3SS	2595	1297	106	91
silkgland_anterior	trachea	MXE	4386	1943	483	323
silkgland_anterior	trachea	RI	653	339	24	22
silkgland_middle_anterior	silkgland_middle_middle	SE	10573	4083	243	183
silkgland_middle_anterior	silkgland_middle_middle	A5SS	1676	821	56	53
silkgland_middle_anterior	silkgland_middle_middle	A3SS	2641	1044	50	49
silkgland_middle_anterior	silkgland_middle_middle	MXE	1713	831	101	48
silkgland_middle_anterior	silkgland_middle_middle	RI	548	260	13	13
silkgland_middle_anterior	silkgland_middle_posterior	SE	10629	4127	211	148
silkgland_middle_anterior	silkgland_middle_posterior	A5SS	1672	809	49	44
silkgland_middle_anterior	silkgland_middle_posterior	A3SS	2664	1042	40	37
silkgland_middle_anterior	silkgland_middle_posterior	MXE	1744	848	102	41
silkgland_middle_anterior	silkgland_middle_posterior	RI	547	261	11	11
silkgland_middle_anterior	silkgland_posterior	SE	19084	5630	192	141
silkgland_middle_anterior	silkgland_posterior	A5SS	2270	925	33	27
silkgland_middle_anterior	silkgland_posterior	A3SS	3320	1193	33	31
silkgland_middle_anterior	silkgland_posterior	MXE	4028	1760	450	303
silkgland_middle_anterior	silkgland_posterior	RI	675	330	16	15
silkgland_middle_anterior	testis	SE	28253	6951	985	645
silkgland_middle_anterior	testis	A5SS	2303	1048	233	203
silkgland_middle_anterior	testis	A3SS	3403	1333	208	165
silkgland_middle_anterior	testis	MXE	7146	2832	1373	812
silkgland_middle_anterior	testis	RI	778	381	82	70
silkgland_middle_anterior	thorax	SE	11989	4658	706	474
silkgland_middle_anterior	thorax	A5SS	1498	863	119	104
silkgland_middle_anterior	thorax	A3SS	1911	1094	131	115
silkgland_middle_anterior	thorax	MXE	2066	1031	400	265
silkgland_middle_anterior	thorax	RI	402	269	45	40
silkgland_middle_anterior	trachea	SE	15603	5379	596	423
silkgland_middle_anterior	trachea	A5SS	2012	911	130	101
silkgland_middle_anterior	trachea	A3SS	2898	1174	168	143
silkgland_middle_anterior	trachea	MXE	2975	1411	674	459
silkgland_middle_anterior	trachea	RI	725	312	35	32
silkgland_middle_middle	silkgland_middle_posterior	SE	10711	4166	131	96
silkgland_middle_middle	silkgland_middle_posterior	A5SS	1537	797	18	18
silkgland_middle_middle	silkgland_middle_posterior	A3SS	2241	1019	21	16
silkgland_middle_middle	silkgland_middle_posterior	MXE	1706	898	79	30
silkgland_middle_middle	silkgland_middle_posterior	RI	470	263	9	9
silkgland_middle_middle	silkgland_posterior	SE	18949	5596	176	131
silkgland_middle_middle	silkgland_posterior	A5SS	2135	924	26	26
silkgland_middle_middle	silkgland_posterior	A3SS	2995	1162	26	24
silkgland_middle_middle	silkgland_posterior	MXE	3851	1762	395	287
silkgland_middle_middle	silkgland_posterior	RI	621	326	11	10
silkgland_middle_middle	testis	SE	27964	6880	1052	684
silkgland_middle_middle	testis	A5SS	2120	1040	254	216
silkgland_middle_middle	testis	A3SS	2913	1300	217	175
silkgland_middle_middle	testis	MXE	6959	2834	1403	845
silkgland_middle_middle	testis	RI	696	378	85	74
silkgland_middle_middle	thorax	SE	12473	4734	821	546
silkgland_middle_middle	thorax	A5SS	1441	844	184	148
silkgland_middle_middle	thorax	A3SS	1914	1078	156	137
silkgland_middle_middle	thorax	MXE	2103	1111	460	304
silkgland_middle_middle	thorax	RI	406	274	52	45
silkgland_middle_middle	trachea	SE	15707	5397	660	462
silkgland_middle_middle	trachea	A5SS	1797	884	163	129
silkgland_middle_middle	trachea	A3SS	2513	1141	142	124
silkgland_middle_middle	trachea	MXE	2896	1453	731	519
silkgland_middle_middle	trachea	RI	648	312	33	30
silkgland_middle_posterior	silkgland_posterior	SE	19079	5607	183	131
silkgland_middle_posterior	silkgland_posterior	A5SS	2111	933	22	21
silkgland_middle_posterior	silkgland_posterior	A3SS	2878	1169	20	18
silkgland_middle_posterior	silkgland_posterior	MXE	3921	1772	421	303
silkgland_middle_posterior	silkgland_posterior	RI	589	326	10	10
silkgland_middle_posterior	testis	SE	29443	6978	1054	678
silkgland_middle_posterior	testis	A5SS	2131	1058	250	211
silkgland_middle_posterior	testis	A3SS	2859	1324	211	171
silkgland_middle_posterior	testis	MXE	7527	2944	1349	828
silkgland_middle_posterior	testis	RI	673	384	86	72
silkgland_middle_posterior	thorax	SE	12548	4768	807	551
silkgland_middle_posterior	thorax	A5SS	1406	843	179	146
silkgland_middle_posterior	thorax	A3SS	1924	1079	172	148
silkgland_middle_posterior	thorax	MXE	2094	1103	467	319
silkgland_middle_posterior	thorax	RI	400	274	46	41
silkgland_middle_posterior	trachea	SE	15683	5414	643	446
silkgland_middle_posterior	trachea	A5SS	1793	903	168	127
silkgland_middle_posterior	trachea	A3SS	2379	1137	168	142
silkgland_middle_posterior	trachea	MXE	2875	1458	744	531
silkgland_middle_posterior	trachea	RI	621	313	44	40
silkgland_posterior	testis	SE	37110	7654	436	314
silkgland_posterior	testis	A5SS	2811	1228	76	64
silkgland_posterior	testis	A3SS	3648	1516	84	69
silkgland_posterior	testis	MXE	9998	3480	586	354
silkgland_posterior	testis	RI	799	440	27	26
silkgland_posterior	thorax	SE	20807	6026	324	230
silkgland_posterior	thorax	A5SS	1796	975	54	49
silkgland_posterior	thorax	A3SS	2461	1246	48	44
silkgland_posterior	thorax	MXE	4508	1972	432	288
silkgland_posterior	thorax	RI	496	331	15	14
silkgland_posterior	trachea	SE	23135	6402	276	197
silkgland_posterior	trachea	A5SS	2424	1043	55	41
silkgland_posterior	trachea	A3SS	3089	1306	42	37
silkgland_posterior	trachea	MXE	5104	2184	442	295
silkgland_posterior	trachea	RI	740	366	15	14
testis	thorax	SE	29583	7184	1025	649
testis	thorax	A5SS	2119	1102	213	185
testis	thorax	A3SS	2710	1388	153	136
testis	thorax	MXE	7415	2959	1059	667
testis	thorax	RI	591	376	73	62
testis	trachea	SE	33163	7595	1073	694
testis	trachea	A5SS	2477	1187	274	219
testis	trachea	A3SS	3052	1492	272	219
testis	trachea	MXE	8526	3229	1543	905
testis	trachea	RI	757	417	85	72
thorax	trachea	SE	17724	5773	855	566
thorax	trachea	A5SS	1886	965	179	142
thorax	trachea	A3SS	2237	1236	177	145
thorax	trachea	MXE	3496	1652	757	494
thorax	trachea	RI	553	312	57	50
